# Supplementary material for: Planning Engaging, Remote, Synchronous Didactics in the COVID-19 Pandemic Era
Source: JMIR Med Educ. 2021 May 11;7(2):e25213. doi: 10.2196/25213 (PMC8115395; doi:10.2196/25213)
Supplement: Multimedia Appendix 1 [file mededu_v7i2e25213_app1.xlsx]

## Sheet: Video
Type	Name	Live Video Meeting	Chat	Screen Sharing	Screen Annotation	Polls	Collaboration Rooms	Cloud Recording	Automatic Closed Captioning	Multiple Chat Threads	Virtual Backstage	Custom Apps	Learning Mgmt. Integration	Meeting Analytics	Supported Users*	Cost /license/year (USD)	Enterprise Pricing	URL
Video Conferencing	Adobe Connect	X	X	X	X	X	X	X		X	X	X	X	X	3 - Unlimited	Free - $1600	X	https://www.adobe.com/products/adobeconnect.html
	Apple FaceTime	X													2 - 32	Free		https://apps.apple.com/us/app/facetime/id1110145091
	Cisco Webex	X	X	X	X	X	X	X		X		X	X	X	100 - Unlimited	Free - $325	X	https://www.webex.com/
	Google Meet	X	X	X		X	X	X	X			X		X	100 - 250	Free - $220	X	https://meet.google.com/
	GoToMeeting	X	X	X	X	X	X	X	X				X	X	150 - 3000	$12 - $16	X	https://www.gotomeeting.com/
	Microsoft Teams	X	X	X	X	X	X	X	X	X	X	X	X	X	100 - 10,000	Free - $240	X	https://www.microsoft.com/en-us/microsoft-365/microsoft-teams/group-chat-software
	StarLeaf	X	X	X	X			X		X	X	X	X	X	20 - 100	Free - $240	X	https://starleaf.com/
	Zoom	X	X	X	X	X	X	X	X			X	X	X	100 - 300	Free - $300	X	https://www.zoom.us/
Video Live Stream	Facebook Live	X	X					X						X	1950-01-01	Free		https://www.facebook.com/facebookmedia/solutions/facebook-live
	Instagram Live	X	X					X						X	1 - Unlimited	Free		https://help.instagram.com/292478487812558
	Panopto	X		X	X	X		X	X			X	X	X	NA	Free - $180	X	https://www.panopto.com/
	Twitch	X	X	X				X				X		X	1 - 2000	Free		https://www.twitch.tv/
	Vimeo Live	X	X	X		X		X				X	X	X	NA	Free - $900	X	https://vimeo.com/vimeolivestream
	YouTube Live	X	X	X				X	X					X	NA	Free		https://www.youtube.com/live_dashboard_splash?nv=1
Messaging Platforms	Slack	X	X	X	X				X	X		X	X	X	15 - 500,000	Free - $150	X	https://slack.com/
1. This table is current as of the date this manuscript was written. Products and prices may have changed by the time of publication 2. Features may not be available on all versions of the software, some purchases/upgrades may be required 3. Some platforms can use third party applications to activate features not included in the primary programming *Variable based on tiered subscriptions

## Sheet: Audience Response
Type	Name	Use Mobile Devices	Poll / Survey	Multiple Choice	Free Text Answer	Image as Question	Scavenger Hunt	Competitions	Live Lessons	Recorded Lessons	Slide Integration	Lesson Plans	Analytics	Learning Mgmt. Integration	Supported Users**	Cost/license/year	Enterprise Pricing	URL
Audience Response Software	Mentimeter	X	X	X	X	X		X	X		X		X		Unlimited	Free - $300	X	https://www.mentimeter.com/
	Polleverywhere	X	X	X	X	X		X	X		X		X	X	25 - Unlimited	Free - $1,008	X	https://www.polleverywhere.com/
	TopHat	X	X	X	X	X			X	X	X	X	X	X	Unlimited	Free - $48		https://tophat.com/
	iClicker	X	X	X	X	X		X	X	X	X	X	X	X	Unlimited	$13 - $25	X	https://www.iclicker.com/
Interactive Classroom	GooseChase	X		X	X	X	X	X	X						3 - Unlimited	Free - $499*	X	https://www.goosechase.com/
	Kahoot	X	X	X	X	X		X	X	X	X	X	X		20 - 2000	Free - $720		https://kahoot.com/
	NearPod	X	X	X	X	X		X	X	X	X	X	X	X	40 - 250	Free - $350	X	https://nearpod.com/
1. This table is current as of the date this manuscript was written. Products and prices may have changed by the time of publication 2. Features may not be available on all versions of the software, some purchases/upgrades may be required 3. Some platforms can use third party applications to activate features not included in the primary programming *Priced per game, not per year **Variable based …
